# Supplementary material for: Clonal Hematopoiesis Mutations Are Present in Atherosclerotic Lesions in Peripheral Artery Disease
Source: Int J Mol Sci. 2023 Feb 16;24(4):3962. doi: 10.3390/ijms24043962 (PMC9963103; doi:10.3390/ijms24043962)
Supplement: Supplementary file 1 [file ijms-24-03962-s001.zip]

Archive with 1 entries (1 files):
- ijms-2200640-supplementary.pdf
